# Supplementary material for: Hypothermia Outcome Prediction after Extracorporeal Life Support for Hypothermic Cardiac Arrest Patients: Assessing the Performance of the HOPE Score in Case Reports from the Literature
Source: Int J Environ Res Public Health. 2021 Nov 12;18(22):11896. doi: 10.3390/ijerph182211896 (PMC8622062; doi:10.3390/ijerph182211896)
Supplement: Supplementary file 1 [file ijerph-18-11896-s001.zip]

Archive with 1 entries (1 files):
- ijerph-1389347-supplementary.pdf
